# Supplementary material for: Bacterial RNA promotes proteostasis through inter-tissue communication in C. elegans
Source: Nat Commun. 2025 Oct 1;16:8650. doi: 10.1038/s41467-025-63987-x (PMC12488917; doi:10.1038/s41467-025-63987-x)
Supplement: Supplementary file 9 — Source Data [file 41467_2025_63987_MOESM9_ESM.xlsx]

## Sheet: Figure 1B
Days	OP50	HT115	1:1	1:10
6	0
6	0
8	0
8	0
8	0
8	0
8	0
8	0
8	0
8	0
8	0
8	0
8	0
10	0
10	0
10	0
10	0
10	0
10	0
10	1
12	0
14	1
14	0
14	0
14	1
15	1
15	1
15	1
15	1
15	1
16	1
16	1
16	1
16	1
17	1
17	1
17	1
17	1
17	1
17	1
17	1
17	1
17	1
17	1
18	1
18	1
18	1
18	1
18	1
18	1
19	1
19	1
19	1
19	1
19	1
19	1
19	1
19	1
19	1
19	1
19	1
19	1
19	1
19	1
19	1
19	1
19	1
20	1
20	1
20	1
20	1
20	1
20	1
20	1
20	1
20	1
20	1
20	1
20	1
20	1
20	1
21	1
21	1
21	1
21	1
21	1
21	1
21	1
21	1
21	1
21	1
21	1
21	1
21	1
22	1
22	1
22	1
22	1
23	1
23	1
23	1
24	1
24	1
24	1
24	1
25	1
25	1
25	1
6		0
6		0
6		0
8		0
8		0
8		0
8		0
8		0
8		0
8		0
8		0
8		0
8		0
8		0
8		0
10		1
10		0
10		0
10		0
10		1
10		1
10		1
10		1
10		1
12		1
12		1
12		1
12		1
14		1
14		1
14		1
14		1
15		1
15		1
15		1
16		1
16		1
16		1
16		1
17		1
17		1
17		1
17		1
17		1
17		0
17		0
17		0
17		0
17		0
17		0
17		0
17		0
18		1
18		1
18		1
18		1
18		1
18		1
18		1
18		1
19		1
19		1
19		1
19		1
19		1
19		1
19		1
19		1
19		1
19		1
19		1
19		1
19		1
19		1
20		1
20		1
20		1
20		1
21		1
21		1
21		1
21		1
21		1
21		1
21		1
21		1
21		1
21		1
22		1
22		1
22		1
22		1
22		1
22		1
23		1
23		1
23		1
23		1
23		1
23		1
23		1
23		1
23		1
24		1
24		1
24		1
24		1
24		1
25		1
25		1
26		1
26		1
8			0
8			0
8			0
8			0
8			0
8			0
10			0
10			0
10			0
10			0
10			0
10			0
10			0
12			1
12			1
12			0
14			1
14			1
14			1
14			1
14			1
14			1
14			1
14			1
14			1
14			1
14			0
14			0
14			0
15			1
15			1
16			1
16			1
16			1
16			1
16			1
16			1
17			1
17			1
17			1
17			1
17			1
17			1
17			1
17			1
18			1
18			1
18			1
18			1
19			1
19			1
19			1
19			1
19			1
19			1
19			1
19			0
19			0
19			1
20			1
20			1
20			1
20			1
20			1
21			1
21			1
21			1
21			1
21			1
21			1
21			1
21			1
21			1
21			1
21			1
21			1
21			1
21			1
21			1
21			1
21			1
21			1
22			1
22			1
22			1
22			1
22			1
22			1
23			1
23			1
23			1
23			1
23			1
23			1
23			1
23			1
24			1
24			1
24			1
24			1
24			1
24			1
24			1
24			1
24			1
25			1
25			1
25			1
25			1
25			1
25			1
6				0
6				0
6				0
6				0
8				0
8				0
8				0
8				0
8				0
8				0
10				0
10				0
10				0
10				0
10				0
10				0
10				0
10				0
12				1
12				1
12				0
12				1
12				1
12				1
12				0
14				1
14				1
14				1
14				1
15				1
15				1
16				1
16				1
16				1
16				1
16				0
17				1
17				1
17				1
17				1
17				0
17				1
17				1
18				1
18				1
18				1
18				1
18				1
18				1
18				1
19				1
19				1
19				1
19				1
19				1
19				0
19				0
19				1
19				1
19				1
19				1
20				1
20				1
20				1
20				1
21				1
21				1
21				1
21				1
21				1
21				1
21				1
22				1
22				1
22				1
22				1
22				1
22				1
22				1
23				1
23				1
23				1
23				1
23				1
23				1
23				1
23				1
23				1
23				1
23				1
24				1
24				1
24				1
24				1
24				1
24				1
24				1
24				1
24				1
24				1
24				1
24				1
24				1
24				1
24				1
25				1
25				1
25				1
25				1
26				1

## Sheet: Figure 1C
OP50	HT115	1:1	1:10
335	298	373	360
327	285	381	359
323	245	375	365
326	246	385	364
335	283	315	351
315	306	308	357
380	284	377	338
316	283	374	342
283	297	345	319
280	291	338	340
310	245	298	285
302	240	300	276
334	230	271	322
334	234	297	340
332	236	344	283
327	240	352	233
364	225	303	253
332	226	316	237
344	259	341	311
346	251	347	278
326	233	308	222
314	231	308	235
308	238	318	240
327	235	325	233
315	246	297	247
309	235	294	227
307	231	335	275
298	204	325	267
322	249	352	280
254	244	338	268
338	245	323	320
329	249	323	323
359	269	322	287
361	268	317	286
340	229	323	307
337	239	328	339
314	231	315	256
279	217	317	248
291	252	314	288
266	255	310	295

## Sheet: Figure 1D
OP50	HT115	1:1	1:10
50.5	39.4	55.8	46
50.2	35.5	51.7	41.7
52.8	27.1	56.9	44.4

## Sheet: Figure 1E
OP50	HT115	1:1	1:10
45.5	70.4	80	66.7
35.7	53.4	81.2	90
39.4	51.5	77.8	77.8
24.7	57.3	61.9	60

## Sheet: Figure 1F
OP50	HT115	OP50	HT115	OP50	HT115	OP50	HT115
77	0	80	5	110	16	86	43
74	0	77	1	98	15	112	35
61	0	78	4	99	32	84	32
60	0	82	0	95	19	93	30
56	1	80	1	112	13	89	32
64	0	83	1	104	15	96	53
85	0	79	1	97	11	90	24
79	0	82	3	96	13	108	29
37	0	90	0	109	3	105	30
68	0	76	0	103	14	114	32
74	0	91	3	92	14	94	33
56	0	81	3	93	15	99	40
72	2	78	1	88	10	96	35
43	0	71	9	95	19	95	36
68	0	99	4	102	23	101	43
61	0	98	0	109	37	103	29
60	0	97	0	104	14	92	42
58	0	89	0	99	7	107	32
59	1	73	3	87	10	110	51
64	0	79	4	96	11	82	33
73	0	77	0	109	11	105	48
	0		0	105	16	118	46
	0			104	16		32
	0						44
							45
							44
60	0	74	2	72	25	105	45
39	0	68	1	78	18	92	42
65	0	71	6	71	8	90	45
64	0	50	0	84	9	100	37
31	0	75	0	83	10	100	54
50	0	55	0	67	4	97	37
64	1	52	0	83	10	91	46
50	0	63	6	86	24	52	32
43	0	69	0	82	21	86	42
49	0	74	2	83	15	86	36
35	0	48	1	79	13	87	45
68	1	77	0	80	17	88	51
49	0	78	0	84	16	91	62
51	0	74	0	78	4	67	28
60	0	82	1	81	10	87	62
58	0	79	1	86	5	114	49
66	3	68	0	78	12	85	41
57	0	61	0	84	16	75	33
30	0	64	3	70	15	91	44
57	1	71	4	75	14	69	43
23	0		4	84	16	80	44
42	0		1	84	15	96	52
	1				13	77
	1					85
	0					86
43	2	48	2	87	9	50	19
24	3	69	0	88	7	61	29
14	0	53	0	59	3	78	32
35	0	47	0	79	7	77	42
33	0	61	2	76	16	72	28
64	0	62	0	86	6	79	25
26	0	65	1	70	24	83	22
60	0	63	0	74	5	68	14
33	0	83	1	77	8	77	30
37	1	77	1	69	11	72	40
44	0	67	3	67	15	89	28
25	0	70	2	86	8	88	25
37	0	69	0	82	11	94	24
70	0	64	3	64	6	87	32
62	0	79	0	68	9	49	17
26	0	81	3	87	10	88	32
47	0	61	2	57	11	91	20
71	0	74	4	77	16	70	22
59	0	55	0	85	12	85	22
49	0	70	2	78	12	83	36
	0	59	3	50	4	82
	0	72	0	73	6	78
		48	1	67	7	73
		64	1	71		85
				76		85
				66		90
						80
						79
						77
						88
						75
						78
						85
Day 1	Day 1	Day 2	Day 2	Day 4	Day 4	Day 8	Day 8

## Sheet: Figure 1G
OP50	HT115	1:1	1:10	10:1
43	2	24	10	14
66	3	17	22	11
55	5	8	3	7
59	8	9	5	9
58	2	7	2	13
64	12	4	6	6
47	4	5	6	12
50	6	5	3	15
45	15	2	9	1
36	4	7	7	23
33	6	3	6	8
49	15	7	5	1
63	4	9	4	11
	3		4
	6		6
	1
	6
	5
32	4	9	7	33
27	1	21	4	14
76	4	1	11	22
55	1	9	8	34
54	4	3	9	33
21	1	9	5	20
44	3	1	3	3
58	4	2	5	29
15	3	3	9	21
68	1	7	10	18
29	4	7	7	4
42	4	3	10
39	3	14	18
36	1	21	2
48	5	14	2
	3	1
	3
64	2	12	7	17
48	1	0	2	16
46	3	8	3	26
69	5	5	17	6
67	2	16	9	16
61	2	6	8	20
49	2	17	22	12
63	7	13	5	29
68	1	8	8	32
32	5	24	5	5
38	1	7	9	11
69	7	13	29	9
69	0	18	2	37
66	0	12	7	12
65	2	14	4	14
40	2	11	10
58	1	12	9
65	1	13	22
67	1	12	4
72	0	11	4
69	7		5
63	1		8
64	0		5
68	2		18
	1		5
			16
			8
			22
			18
			13
			8
			4
			8
			2
			20
			9
			10
80	5	33	10	51
77	1	36	43	17
78	4	25	10	55
82	0	23	16	48
80	1	8	16	58
83	1	8	18	64
79	1	37	14	54
82	3	12	16	68
90	0	9	10	53
76	0	7	7	53
91	3	38	7	33
81	3	37	15	36
78	1	6	43	50
71	9	20	12	53
99	4	3	13	25
98	0	14	23	45
97	0	15	7	50
89	0	3	5	41
73	3	18	22	38
79	4			37
77	0			49
	0			64
48	2	24	18	55
69	0	14	7	54
53	0	29	29	58
47	0	23	17	54
61	2	24	18	56
62	0	13	17	56
65	1	17	20	51
63	0	25	17	54
83	1	22	30	47
77	1	48	15	51
67	3	33	11	55
70	2	22	23	51
69	0	22	16	62
64	3	17	25	50
79	0	13	14	58
81	3	20	15	50
61	2	26	6	60
74	4	29	13	60
55	0	18	18	56
70	2	28	23
59	3	18	25
72	0
48	1
64	1
74	2	20	4	45
68	1	30	5	26
71	6	22	3	57
50	0	43	6	54
75	0	23	6	65
55	0	10	11	70
52	0	31	21	70
63	6	19	6	50
69	0	6	1	72
74	2	27	7	50
48	1	16	3	70
77	0	7	9	67
78	0	5	8	52
74	0	26	2	62
82	1	9	4	78
79	1	23	11	20
68	0	16	4	72
61	0	13	10	31
64	3	13	1	50
71	4	7	4	54
	4	24	3	67
	1	14		61
		5		35
				57
				60

## Sheet: Figure 1I
OP50	HT115	1:1	1:10	10:1
64.2	49.7	79.2	68.7	79.6
61.9	42.5	81.8	67.5	87.4
78.7	30.8	63.2	48.7	73.9
73.3	32.9	58.9	51.9

## Sheet: Figure 2B
EV	lgg-1(RNAi)	bec-1(RNAi)	vps-34(RNAi)
2	16	5	47
0	14	10	34
0	47	8	35
1	26	8	59
10	16	12	58
1	28	9	69
1	20	10	17
0	19
0	38
2	45
1	39
2	6	24	5
1	3	13	7
3	51	7	7
3	29	14	4
1	35	20	7
1	12	10	11
3	12	3	12
1	32	8	16
2	1	14	3
3	11	48	17
11	25	2	59
3	29	10	8
2	11	9	58
0	11	61	1
2		18	1
1		1	11
3		10	5
0		7	13
11		21	11
10
2
5
0	6	9	15
2	8	5	4
2	4	7	3
0	4	8	14
3	6	7	3
0	2	5	5
2	4	9	10
3	3		14
0	2		2
1	6		10
0	5
1	7
1	2
1	8
7	4
5	3
4	2
5	17
1
1
5
5
1
2	45	36	4
1	13	6	7
7	22	7	10
7	22	15	11
6	15	9	15
10	19	19	24
1	18	12	19
6	12	12	19
3	30		13
3	19		40
4	44		9
4	38		16
2	21		24
4	40
1	27
7	45
4	29
4
1
3
3
4

## Sheet: Figure 2C
OP50	HT115
10	14
7	30
10	27
7	11
6	16
19	11
11	8
5	25
13	22
8	13
3	10
5	14
6	13
10	14
4	37
16	23
6	20
8	28
7	15
5	10
12	24
13	14
8	11
6	12
5	12
5	13
3	10
5	12
2	25
4	20
4	11
3	16
15	17
3	13
15	8
2	23
13	21
4	8
6	27
4	15
7	19
2	17
8	20
14	21
11	18
10	23
2	27
3	15
3	10
18	12
5	7
3	7
14	22
3	16
15	19
6	13
3	13
7	17
9	15
7	13
7	18
10	14
4	16
4
7
3
1
11
16
4
7
4
5
6
12
13
15
4
11
7
11
13
15
4
11
7
11
13
15
10
24
16
6

## Sheet: Figure 2F
OP50	HT115
76	67
90	54
100	81
85	63
71	50
77	45
80	59
73	73
76	58
67	62
79	63
93	64
82	68
83	62
29	60
42	52
56	53
86	54
71	50
87	53
64	56
67
59
78
74
73
89
89
80	62
71	60
52	61
83	53
85	25
93	28
71	80
80	58
89	64
94	56
90	58
67	75
74	53
81	53
72	58
80	56
75	67
64	40
67	42
	46
	56
	45
	41
	54
	48
	52
	47
95	67
82	67
64	67
60	74
88	72
69	57
71	75
90	79
78	75
67	58
75	85
54	68
88	71
100	65
85	67
82
86

[truncated: 69 more sheets: Figure 2G, Figure 2I, Figure 3A, Figure 3C, Figure 3E, Figure 4A, Figure 4B, Figure 4C, Figure 4D, Figure 4E, Figure 4F, Figure 4G, Figure 4H, Figure 5G, Figure 5H, Figure 5I, Figure 5J, Figure 5K, Figure 5L, Figure 5M …]
